# Supplementary material for: A qualitative study of perceived barriers and facilitators to point-of-care ultrasound use among Veterans Affairs Emergency Department providers
Source: PLoS One. 2024 Nov 7;19(11):e0310404. doi: 10.1371/journal.pone.0310404 (PMC11542812; doi:10.1371/journal.pone.0310404)
Supplement: S2 Table — (XLSX) [file pone.0310404.s003.xlsx]

## Sheet: Sheet1
Supplementary File 3: Identified themes and codes and respective barriers and facilitators as stratified by the Consolidated Framework for Implementation Research (CFIR)
CFIR construct: Individuals (ED provider knowledge, specialty training, and self-motivation for learning POCUS) (number of participants)
Themes:	Barriers	Quotes	Facilitators	Quotes	Both	Quotes
Convenience and efficiency	Time constraints based on clinical volume (14/14)	VAR004: “I think the biggest barrier to doing anything in the ED is having the time to do the ultrasound exam.” VAR007: “we are fortunately pretty well-staffed here, so unless it’s a crazy busy shift, I think you should have time to do an ultrasound if you want to”	Excellent image quality and ease of US machine use (14/14)	INT: “How is the image quality and software?” VAR008: “It’s really up-to-date and it’s easy to interpret images. The three probes that we most commonly used are already attached. As far as I know there’s not an endocavitary probe that we have access to, but for the curvilinear, linear, and phased array probes they’re always set up, it’s just pressing some buttons to change the settings.”	US machine usability and familiarity (14/14)	INT: “Could you think of anything that might make your skills better?” VAR004: “I don’t know, maybe a short video tutorial to the knobs to adjust gain and depth, also how to save and store images, that would probably be helpful...I think an overall guide for the set up of the knobs on the VA machines would help me since I’m less familiar with those machines. As I think globally about the practice…
Opinions on clinical POCUS use	Comfort level with background POCUS knowledge and skills (14/14)	VAR013 (IM physician): “Again, I’m still at the level of which probe do I use. Even something the FAST exam because I’m not EM I’m not the ideal individual. So, it seems like a lot of things, and when I’m still trying to learn the first things, it’s hard to retain.”	Producing differentials and diagnoses; answering pointed clinical questions or progression of specific diseases (11/14)	VAR011: “We are not a trauma center so I don’t usually do FAST exams. If a patient has undifferentiated shock and I needed more information, then I would do that, but that doesn’t happen too often. Lung exam it’s helpful to differentiate between COPD exacerbation vs pulmonary edema, and cardiac exam if I was worried about a pericardial effusion, that’s probably the most common thing I would use i…	Ease of documentation (Barrier 4/14; Facilitator 8/14)	VAR002: “The documentation can be so cumbersome…most important thing is to, just thinking about the VA, is having a streamlined way of saving and documenting the images and being able to get trained on it so that you become proficient.”
Opinions on POCUS education	Eliminating unnecessary and cumbersome steps for image acquisition and documentation/storage (11/14)	VAR004: “Like I said, a simple process for its use, having easy to use machines, and other time saving interventions. This is bigger than the ultrasound issue, but also how busy the ED is [will impact when I use it or not].”	Provider clinical improvements and useful POCUS exams (10/14)	VAR007 states: “The most useful is when you are trying to differentiate causes of shock, such as doing an EFAST/FAST exam, a cardiac echo. I think those are the most clinically useful in real time.”	Desire for more practice and repetition (13/14)	INT: “What could be done to improve your POCUS knowledge?” VAR009: “More repetition plus training/doing/training…looking at pathology vs normal and spending enough time on this helps, especially the repetition.”
			Ensuring patient safety (7/14)	VAR002: "It saves time, I think it is a patient safety issue as well. I mean why give a patient anticoagulation when there is a way for us to safely do the ultrasound and properly document it?” VAR002: “I mean, you can save a patient incredible amounts of money [not having to be] transferred [to another facility] for an ultrasound, or the difficulty of getting an outpatient ultrasound.	Individuals’ comfort with POCUS image acquisition and interpretation (Barrier 8/14; Facilitator 5/14)	VAR010: “I probably should review some of the library. And then definitely intentionally going to get it more and incorporate it into my process.”
			Clinical standard of care (10/14)	INT: “Do you believe that it is important for residents to learn ultrasound, and why?” VAR004: “Yes, I absolutely do because it’s part of our practice. Anywhere you go, there will be ultrasound now.” VAR009: “ultrasound is the future of medicine.”	Different teaching and learning styles for POCUS education: preferred hands-on, small group training over classroom didactics (14/14); human models (5/14); simulation (6/14)	VAR004: “Well, I liked that it was individualized. We did the exams that people wanted to learn and study the most. Also, it was hands on, so we got to actually do the exams. People have different training and experience so it’s hard to create one curriculum, and they have different styles of practice. It didn’t seem like such a problem in the small group session by tailoring the session to the p…
			Patient-centered care improvements with increased efficiency and satisfaction (8/14)	VAR002: “I think that POCUS can be very beneficial…at night the ultrasound tech is not in the hospital so you would have to call somebody in, like if you wanted to see if someone had a DVT for example…The patient would have to sit in the ER until the morning, get discharged to try and make an appointment for an ultrasound later, or you have to call in the tech in the middle of the night. Whereas …
			Hands-on POCUS group training rather than didactic learning (14/14)	VAR004: “The physical practice of doing the exams was great and having [ultrasound faculty] there guiding people in real time was an essential element of it [the sessions].”
CFIR construct: Inner setting (ED leadership, ED providers and team culture) (number of participants)
Themes:	Barriers	Quotes	Facilitators	Quotes	Both	Quotes
ED environment (space and place)	Availability of alternative radiology imaging modalities (11/14)	VAR007: “There are some aspects that are useful, particularly here at the VA because we don’t have ultrasound here 24hours a day, like for example when you can’t do an ultrasound at night [and have to call in the tech because they are not in house], so being able to do a DVT ultrasound then is useful.”	Availability of US machines and resources, cleanliness, and maintenance (14/14)	VAR002: “Yes, for the first 2 it is time. It is, I do not have time to wander around the emergency department for 15 minutes and look for an ultrasound. I do not have time to wait for the machine to connect to the Internet, and then if it does not work to start all over again. For sure that would be the biggest barrier.”	Necessity and utility of using ultrasound based on the clinical site’s population (13/14)	VAR003: POCUS “can answer certain questions with results that can help guide management such as fluid management; it can rule in or rule out certain diagnoses to some extent”.
Peer influences, feedback, and teaching	Location and cleanliness at other sites (but not a problem at the Durham VA) (12/14)	VAR002: "[The first barrier is] trying to find the ultrasound to start with. At the VA, it’s not too bad because they sit nicely in the back at the docking stations so locating the machines is not an issue."	US learners and resident teaching (14/14)	VAR001: “I think it’s great that there is a new emphasis on ultrasound, and I think that the more people that become comfortable the more it becomes part of their routine in the emergency department...So I think that what would be helpful would be to have somebody come to the department while people are working and help the attendings and residents do the ultrasound on patients so that they could…		VAR004: “Hmm, where do we begin? There’s so many clinical conditions that can be helped by POCUS, for both diagnostics and therapeutics. It really is an extension of our physical exam. There are many common complaints such as chest pain, abdominal pain, shortness of breath where POCUS can help us eliminate some diagnoses or consider others."
			POCUS use for ED procedures (14/14)	VAR004: "And of course using it [ultrasound] when doing procedures like placing central lines or draining abscesses, that is where POCUS can be particularly helpful.”
			Existence of a POCUS archiving system and faculty credentialing system (12/14; 14/14)	VAR007: “[Image synchronization into the health record] would definitely be useful because right now I could tell a consultant on the phone what I saw, but they would have to come down to the ED and do the images again or look at them on the machine. But if they could just pull up the images, like if it was cardiology and it was an echo and the ejection fraction looked poor, then [that would be u…
			POCUS quality assurance and feedback system (14/14)	VAR002: “I would use it more. If someone reviewing the images tells me I need to do so and so image or do it this way is better, then that is helpful to improve my skills and also for billing. VAR010: “Yes, [QA would be helpful]. If someone was looking at your image and saying you are doing this right or not. Because you don’t get immediate feedback by anybody when you are doing it."
			Contagiousness and enthusiasm among colleagues (14/14)	VAR009: “Yes, it’s nice to see enthusiasm from other people for teaching, and when people are sharing the images, it gets other people to also try [and do ultrasounds, creating a positive feedback network. Colleagues using it] could make ultrasound more mainstreamed.” VAR010: “Yes, definitely. It’s infectious when someone says, “oh look how awesome this is, let me show you how to do it”. Or when …
			Ultrasound faculty support and guidance (14/14)	VAR002: “They [ultrasound faculty] try to offer additional training and things like that to brush up [on skills]. Focusing on the VA, in general I think they are. They are trying to implement a comprehensive program so that is great. I couldn’t attend the sessions because I didn’t have time, but they had quite good attendance from other folks and I think the several hour training sessions they he…
CFIR construct: Outer setting (VA hospital, other departments, and systemwide influences) (number of participants)
Themes:	Barriers	Quotes	Facilitators	Quotes	Both	Quotes
Convenience and efficiency	Theoretical implementation of a National VA policy with additional required steps (12/14)	VAR006: “Sometimes the national policies cannot really take into account local availability or local practice and sometimes it ends up being, especially in the VA system, more paperwork and more difficulty. Simply things like when you get consent and they have you do it on the computer well that’s not easy because if you have to take a computer into a room and it takes about 15 minutes to load.”	Continuity of care with shared POCUS image viewing across the hospital system (2/14)	VAR007: “[Image synchronization into the health record] would definitely be useful because right now I could tell a consultant on the phone what I saw, but they would have to come down to the ED and do the images again or look at them on the machine. But if they could just pull up the images, like if it was cardiology and it was an echo and the ejection fraction looked poor, then [that would be u…	Existence of a faculty credentialing system (Barrier 5/14; Facilitator 9/14 )	VAR008: “that would be important I think; for the same reason like if you’re credentialed to do any other procedure… basically someone is saying you’ve met the standard of care to do the procedure reliably or safely.”
Peer influences, feedback, and and teaching			ED leadership and VA hospital leadership support (14/14)	VAR007: "I think they [ED leadership] are trying to incorporate a lot more with [ultrasound faculty] since [local academic site] already has a strong ultrasound program and are trying to bring that over here. So I think they are pretty supportive. VAR006: "I’m not really sure where they [VA hospital leadership] stand. They’re not necessarily a hindrance, I don’t really think they know what we’ve …
			Hospital-wide POCUS collaboration (14/14)	VAR001: “I think anytime that we collaborate with other departments it builds better communication between the departments so I think that would be a good thing. It’s just you know, that when you work with other people, when you know the other people and spend time with them, all your communication is much better than if you were calling someone that is a stranger.”
